# Supplementary material for: Implementing a community-based shared care breast cancer survivorship model in Singapore: a qualitative study among primary care practitioners
Source: BMC Prim Care. 2022 Apr 8;23:73. doi: 10.1186/s12875-022-01673-3 (PMC8991467; doi:10.1186/s12875-022-01673-3)
Supplement: Supplementary file 3 — Additional file 3. A compressed folder containing the raw data transcripts and demographics data collection form. [file 12875_2022_1673_MOESM3_ESM.zip]

Archive with 39 entries (36 files):
- Supplementary Information File 3/
- Supplementary Information File 3/FGD (07.16.2018).pdf
- __MACOSX/
- __MACOSX/Supplementary Information File 3/
- __MACOSX/Supplementary Information File 3/._FGD (07.16.2018).pdf
- Supplementary Information File 3/FGD (06.23.2018).pdf
- __MACOSX/Supplementary Information File 3/._FGD (06.23.2018).pdf
- Supplementary Information File 3/IDI (09.19.2018).pdf
- __MACOSX/Supplementary Information File 3/._IDI (09.19.2018).pdf
- Supplementary Information File 3/FGD (06.02.2018).pdf
- __MACOSX/Supplementary Information File 3/._FGD (06.02.2018).pdf
- Supplementary Information File 3/FGD (07.10.2018).pdf
- __MACOSX/Supplementary Information File 3/._FGD (07.10.2018).pdf
- Supplementary Information File 3/FGD (10.20.2018).pdf
- __MACOSX/Supplementary Information File 3/._FGD (10.20.2018).pdf
- Supplementary Information File 3/IDI (09.14.2018).pdf
- __MACOSX/Supplementary Information File 3/._IDI (09.14.2018).pdf
- Supplementary Information File 3/FGD (09.13.2018).pdf
- __MACOSX/Supplementary Information File 3/._FGD (09.13.2018).pdf
- Supplementary Information File 3/FGD Senior (08.31.2018).pdf
- __MACOSX/Supplementary Information File 3/._FGD Senior (08.31.2018).pdf
- Supplementary Information File 3/FGD (08.04.2018).pdf
- __MACOSX/Supplementary Information File 3/._FGD (08.04.2018).pdf
- Supplementary Information File 3/FGD (08.25.2018).pdf
- __MACOSX/Supplementary Information File 3/._FGD (08.25.2018).pdf
- Supplementary Information File 3/FGD (08.31.2018).pdf
- __MACOSX/Supplementary Information File 3/._FGD (08.31.2018).pdf
- Supplementary Information File 3/IDI (11.23.2018).pdf
- __MACOSX/Supplementary Information File 3/._IDI (11.23.2018).pdf
- Supplementary Information File 3/IDI (09.24.2018).pdf
- __MACOSX/Supplementary Information File 3/._IDI (09.24.2018).pdf
- Supplementary Information File 3/IDI (09.05.2018).pdf
- __MACOSX/Supplementary Information File 3/._IDI (09.05.2018).pdf
- Supplementary Information File 3/FGD (07.07.2018).pdf
- __MACOSX/Supplementary Information File 3/._FGD (07.07.2018).pdf
- Supplementary Information File 3/IDI (09.03.2018).pdf
- __MACOSX/Supplementary Information File 3/._IDI (09.03.2018).pdf
- Supplementary Information File 3/Demographic Data Collection Form.xlsx
- __MACOSX/Supplementary Information File 3/._Demographic Data Collection Form.xlsx
