# Supplementary material for: Implementing a community-based shared care breast cancer survivorship model in Singapore: a qualitative study among primary care practitioners
Source: BMC Prim Care. 2022 Apr 8;23:73. doi: 10.1186/s12875-022-01673-3 (PMC8991467; doi:10.1186/s12875-022-01673-3)
Supplement: Supplementary file 3 — Additional file 3. A compressed folder containing the raw data transcripts and demographics data collection form. [file 12875_2022_1673_MOESM3_ESM.zip › Supplementary Information File 3/Demographic Data Collection Form.xlsx]

## Sheet: Code
Demographic Information								Practice Information						Patient Information
Gender		Ethnicity		Practice Experience		Age group		Current Practice		Practice Area		Type of Medical Records		Average No. of Patients Monthly		Average amount of time spent with each patient		Average no. of cancer survivors seen monthly		Time spent for cancer survivors care for cancer-related issues
0	Male	0	Chinese	0	<5	0	20 to 29	0	Polyclinic	0	North	0	Paper records	0	<300	0	<5	0	<5	0	<20
1	Female	1	Indian	1	5 to 10	1	30 to 39	1	Private GP	1	South	1	Partial/ transition	1	300 to 400	1	5 to 10	1	5 to 10	1	20 to 50
		2	Malay	2	11 to 15	2	40 to 49			2	East	2	Full electronic	2	401 to 500	2	11 to 15	2	11 to 15	2	>50
		3	Others	3	16 to 20	3	50 to 59			3	West			3	501 to 600	3	16 to 20	3	16 to 20
				4	>20	4	60 to 69			4	Central			4	>600	4	>20	4	>20

## Sheet: Raw Data
File	Demographic Information				Practice Information			Patient Information
Date	Gender	Ethnicity	Practice Experience (years)	Age group	Current Practice	Practice Area	Type of Medical Records	Average No. of Patients Monthly	Average amount of time spent with each patient (min)	Average no. of cancer survivors seen monthly (cancer & non-cancer related issues)	Time spent for cancer survivors care for cancer-related issues (%total consultation time spent in practice)
06.02.2018	1	0	0	0	0	2	2	4	1	2	1
	1	0	1	1	0	4	2	4	1	4	0
	0	0	0	1	0	1	2	4	1	4	0
	0	1	1	1	0	2	2	4	1	0	0
	1	1	1	2	0	2	2	4	1	1	0
	1	3	1	1	1	2	2	1	1	0	0
	0	0	1	1	1	0	2	4	1	1	0
	0	0	1	1	1	4	2	4	2	1	1
06.23.2018	0	0	4	2	1	4	1	4	1	0	0
	0	0	4	3	1	3	1	4	1	1	0
	0	0	2	2	1	0	1	4	2	0	0
	0	0	4	3	1	2	0	0	2	0	0
	0	0	4	3	1	0	0	4	2	0	0
07.07.2018	1	0	4	3	1	3	0	4	2	2	0
	0	0	4	3	1	3	0	4	3	3	0
	0	1	4	3	1	1	1	4	2	0	0
07.10.2018	1	3	1	1	0	4	2	1	0	0	0
	1	1	1	1	0	4	2	4	1	4	0
	1	0	2	2	0	4	2	4	1	0	0
	1	0	1	1	0	4	2	4	1	1	0
	0	0	2	1	0	4	2	4	1	1	0
	1	0	2	1	0	4	2	4	1	2	0
07.16.2018	0	0	4	2	0	1	2	1	1	0	0
	1	0	3	2	0	1	2	4	1	2	0
	1	0	1	1	0	1	2	4	1	2	0
	1	0	2	1	0	4	2	4	1	2	0
	1	3	1	1	0	4	2	4	1	0	0
	1	0	2	2	0	1	1	4	1	1	0
	1	0	1	1	0	1	2	4	1	1	0
08.04.2018	1	0	1	1	1	4	2	1	2	1	0
	1	1	4	2	0	0	2	3	1	1	0
	1	1	1	2	0	0	2	4	2	2	1
	1	0	2	1	0	0	2	3	2	0	0
	0	0	1	1	0	3	2	4	1	4	0
	1	0	2	1	1	3	0	0	4	0	0
	1	3	1	1	0	0	2	0	2	0	0
	0	0	2	1	0	4	2	4	2	1	0
	1	0	2	1	0	2	2	2	1	4	0
	1	0	1	1	0	4	2	4	1	0	0
08.25.2018	0	0	2	1	1	0	2	4	1	4	0
	0	0	2	1	0	4	2	4	1	0	0
	0	0	2	1	0	3	2	3	1	1	0
	0	0	3	1	0	3	2	1	2	1	0
	0	0	4	3	0	3	2	1	2	2	0
08.31.2018 (junior)	1	0	0	0	0	1	2	4	1	1	0
	1	0	1	0	0	1	2	4	1	1	0
	1	0	0	0	0	4	2	3	1	0	0
	0	0	1	0	0	1	2	4	1	2	0
08.31.2018 (senior)	1	0	2	2	0	1	2	4	1	0	0
	1	0	1	1	0	1	2	4	1	2	0
	1	0	1	1	0	1	2	4	1	1	0
	1	0	1	1	0	4	2	3	1	2	0
	0	0	1	1	0	4	2	3	1	1	0
09.03.2018	0	0	3	3	0	1	2	0	2	0	0
09.05.2018	0	0	4	3	0	0	2	0	3	0	0
09.13.2018	0	0	3	2	0	4	2	3	2	4	0
	1	0	2	1	0	4	2	3	1	1	0
	1	0	1	1	0	1	2	4	2	1	0
	1	0	1	1	0	4	2	4	2	2	0
	0	0	3	2	0	4	2	4	1	4	0
09.14.2018	1	0	2	2	0	2	2	2	1	4	0
09.19.2018	0	1	1	1	0	2	2	3	1	3	0
09.24.2018	0	0	4	3	0	2	2	0	2	0	0
10.20.2018	0	0	1	1	0	3	2	4	1	2	0
	0	0	1	1	0	4	2	4	1	0	0
	0	0	2	1	0	0	2	4	2	1	0
	0	0	2	1	1	3	2	4	2	2	0
	0	0	1	1	0	2	2	4	2	1	0
	1	0	1	1	0	2	2	2	1	2	0
11.23.2018	0	0	4	2	0	4	2	0	3	0	0

## Sheet: Labels
Date of FGD/IDI	Participant	Assigned ID	Practice
18.06.02	A	FGD1	Public
	B	FGD2	Public
	C	FGD3	Public
	D	FGD4	Public
	E	FGD5	Private
	F	FGD6	Public
	G	FGD7	Private
	H	FGD8	Private
18.06.23	A	FGD9	Private
	B	FGD10	Private
	C	FGD11	Private
	D	FGD12	Private
	E	FGD13	Private
18.07.07	A	FGD14	Private
	B	FGD15	Private
	C	FGD16	Private
18.07.10	A	FGD17	Public
	B	FGD18	Public
	C	FGD19	Public
	D	FGD20	Public
	E	FGD21	Public
	F	FGD22	Public
18.07.16	A	FGD23	Public
	B	FGD24	Public
	C	FGD25	Public
	D	FGD26	Public
	E	FGD27	Public
	F	FGD28	Public
	G	FGD29	Public
18.08.04	A	FGD30	Private
	B	FGD31	Public
	C	FGD32	Private
	D	FGD33	Public
	E	FGD34	Public
	F	FGD35	Public
	G	FGD36	Public
	H	FGD37	Public
	I	FGD38	Public
	J	FGD39	Public
18.08.25	A	FGD40	Public
	B	FGD41	Public
	C	FGD42	Public
	D	FGD43	Private
	E	FGD44	Public
18.08.31 (J)	A	FGD45	Public
	B	FGD46	Public
	C	FGD47	Public
	D	FGD48	Public
18.08.31 (S)	A	FGD49	Public
	B	FGD50	Public
	C	FGD51	Public
	D	FGD52	Public
	E	FGD53	Public
18.09.13	A	FGD54	Public
	B	FGD55	Public
	C	FGD56	Public
	D	FGD57	Public
	E	FGD58	Public
18.10.20	A	FGD59	Public
	B	FGD60	Public
	C	FGD61	Public
	D	FGD62	Private
	E	FGD63	Public
	F	FGD64	Public
09.03.18	1	IDI1	Public
09.05.18	2	IDI2	Public
09.14.18	3	IDI3	Public
09.19.18	4	IDI4	Public
09.24.18	5	IDI5	Public
11.23.18	6	IDI6	Public
